# Supplementary material for: A Comprehensive Genome-Wide Map of Autonomously Replicating Sequences in a Naive Genome
Source: PLoS Genet. 2010 May 13;6(5):e1000946. doi: 10.1371/journal.pgen.1000946 (PMC2869322; doi:10.1371/journal.pgen.1000946)
Supplement: Dataset S3 — The 50bp-wide PWM derived from the list of 148 verified ARSs with the exception of two telomeric ARSs (E/5 - 2231306 and F/6 - 2599876) whose similarity to the telomeric ARS at the end of chromosome C would have biased the estimated PWM. Similarly, the KARS12 was left out due to the suspected dimeric character of its ACS match. (0.01 MB TXT) [file pgen.1000946.s003.txt]

>verified_predictions_100109_sans_K60_K42_K43_m4_bgIG_l50.pwm
0.15 0.08 0.10 0.68
0.07 0.09 0.03 0.81
0.08 0.12 0.01 0.78
0.37 0.23 0.11 0.30
0.50 0.13 0.10 0.28
0.50 0.06 0.01 0.43
0.10 0.49 0.14 0.26
0.63 0.03 0.01 0.33
0.10 0.06 0.02 0.83
0.09 0.00 0.01 0.90
0.24 0.12 0.12 0.51
0.35 0.12 0.17 0.37
0.28 0.14 0.27 0.31
0.48 0.04 0.34 0.14
0.46 0.29 0.08 0.17
0.32 0.26 0.09 0.32
0.09 0.21 0.14 0.56
0.26 0.24 0.19 0.30
0.48 0.13 0.18 0.21
0.74 0.03 0.09 0.14
0.66 0.06 0.07 0.21
0.38 0.08 0.20 0.34
0.30 0.13 0.28 0.29
0.14 0.05 0.14 0.67
0.26 0.19 0.39 0.15
0.85 0.01 0.13 0.01
0.17 0.69 0.03 0.11
0.32 0.03 0.00 0.65
0.00 0.01 0.00 0.99
0.01 0.01 0.00 0.98
0.19 0.39 0.28 0.15
0.61 0.08 0.28 0.03
0.51 0.08 0.33 0.08
0.26 0.11 0.12 0.50
0.25 0.14 0.23 0.37
0.19 0.22 0.17 0.41
0.10 0.32 0.09 0.50
0.35 0.21 0.22 0.22
0.90 0.00 0.03 0.07
0.96 0.00 0.00 0.04
0.70 0.03 0.03 0.24
0.26 0.10 0.26 0.39
0.25 0.10 0.17 0.48
0.23 0.13 0.20 0.43
0.42 0.22 0.09 0.27
0.56 0.09 0.12 0.23
0.63 0.04 0.14 0.19
0.49 0.07 0.12 0.32
0.42 0.10 0.08 0.40
0.38 0.12 0.10 0.39
<
