# Supplementary material for: A Comprehensive Genome-Wide Map of Autonomously Replicating Sequences in a Naive Genome
Source: PLoS Genet. 2010 May 13;6(5):e1000946. doi: 10.1371/journal.pgen.1000946 (PMC2869322; doi:10.1371/journal.pgen.1000946)
Supplement: Dataset S6 — List of top 100 distinct ARS predictions compiled from Breier et al.'s original list of top 125 candidates. In addition to removing ARSs belonging to the excluded regions (see Text S1) we also noted that 6 candidate ARSs on the original appear twice: ARS1424 (42,104), ARS1109 (4,23), ARS1621 (20,91), ARS1628 (66,73), ARS702 (25,100) and (81,105) that are 24bp apart. There are seemingly 15 candidate ARSs whose functionality is unknown, however a closer look reveals that (117) Ch. 3, 271748 is probably a shifted coordinate version of ARS316 and should be counted as a correct prediction. Again, (102) is in fact a likely OriDB ARS. This leaves us with 14 predictions whose functionality is unknown and 2 dubious for a total of 16 failures. (0.01 MB CSV) [file pgen.1000946.s006.csv]

rank	chrom	start	ars_type	ars_name	chrom	ars_start	ars_end
1	15	908311	Confirmed	ARS1528	15	908288	908537
2	14	322009	Confirmed	ARS1415	14	321917	322210
3	12	1007240	Confirmed	ARS1232	12	1007180	1007470
4	11	329496	Confirmed	ARS1109	11	329322	329571
5	7	999502	Confirmed	ARS734	7	999448	999695
6	4	913908	Confirmed	ARS428	4	913780	914029
7	4	640099	Confirmed	ARS421	4	639859	640108
8	5	59462	Confirmed	ARS507	5	59282	59516
9	4	212586	Confirmed	ARS409	4	212420	212669
10	10	99609	Confirmed	ARS1006	10	99359	99796
11	13	535762	Confirmed	ARS1320	13	535595	535843
12	7	659986	Confirmed	ARS727	7	659809	660054
13	5	173800	Confirmed	ARS511	5	173636	173874
14	4	329678	Confirmed	ARS413	4	329564	329813
15	12	513077	Confirmed	ARS1217	12	512868	513117
16	13	815398	Confirmed	ARS1330	13	815341	815567
17	8	392240	Confirmed	ARS818	8	392148	392391
18	9	175177	Confirmed	ARS912	9	175034	175355
19	4	748508	Confirmed	ARS422.5	4	748384	748630
20	16	511779	Confirmed	ARS1621	16	511619	511940
21	10	113736	Confirmed	ARS1007	10	113226	113828
22	11	447832	Confirmed	ARS1114	11	447657	447892
24	13	897969	Confirmed	ARS1332	13	897804	898040
25	7	64362	Confirmed	ARS702	7	64279	64528
26	9	80373	Likely	proARS908	9	79786	81344
27	13	94383	Confirmed	ARS1305	13	94216	94463
28	4	123787	Confirmed	ARS406	4	123617	123902
29	9	411993	Confirmed	ARS922	9	411817	412053
30	1	31014	Confirmed	ARS104	1	30946	31184
31	4	753370	Confirmed	ARS423	4	753159	753391
32	12	888731	Confirmed	ARS1227.5	12	888569	888810
33	4	921788	Confirmed	ARS429	4	921682	921930
34	7	574700	Confirmed	ARS722	7	574622	574916
35	14	561321	Confirmed	ARS1422	14	561106	561384
36	4	169697	Dubious		4	159793	174793
37	9	105959	Confirmed	ARS909	9	105821	106048
38	7	888412	Confirmed	ARS731.5	7	888350	888599
40	8	447784	Confirmed	ARS820	8	447619	447853
41	4	1404375	Confirmed	ARS440	4	1404277	1404512
42	14	609541	Confirmed	ARS1424	14	609458	609706
43	14	301676
44	10	337055	Confirmed	ARS1011	10	336976	337225
45	9	237991	Dubious		9	230258	245258
46	14	546140	Confirmed	ARS1421	14	545966	546201
48	5	287572	Confirmed	ARS514	5	287504	287750
51	14	89747	Confirmed	ARS1407	14	89528	89802
55	2	407994	Confirmed	ARS214	2	407831	408064
57	6	149034
61	16	116600	Confirmed	ARS1607	16	116505	116765
62	9	310748	Likely	proARS916	9	308193	311477
66	16	842844	Confirmed	ARS1628	16	842646	842894
67	5	498892	Confirmed	ARS520	5	498417	499343
69	4	567714	Confirmed	ARS419	4	567490	567737
70	16	880913	Confirmed	ARS1630	16	880854	881102
71	7	89664
72	11	388672	Confirmed	ARS1112	11	388607	388902
75	7	163245	Confirmed	ARS707	7	163180	163447
76	7	977883	Confirmed	ARS733	7	977730	977979
77	8	64306	Confirmed	ARS805	8	64255	64489
78	5	164496
79	3	11251	Confirmed	ARS301	3	11145	11401
80	13	137328	Confirmed	ARS1307	13	137299	137548
81	15	715486
82	10	654234	Confirmed	ARS1020	10	654069	654309
83	4	702976	Confirmed	ARS422	4	702879	703125
84	9	165978
85	5	549593	Confirmed	ARS522	5	549560	549809
86	7	352853	Confirmed	ARS716	7	352695	352917
87	13	917960
88	15	337476	Confirmed	ARS1513	15	337279	337528
92	12	794198	Confirmed	ARS1226	12	794020	794269
93	13	468243	Confirmed	ARS1316	13	468177	468468
94	16	418185	Confirmed	ARS1619	16	418132	418359
95	4	1447538	Confirmed	ARS441	4	1447298	1448928
96	4	1240972	Confirmed	ARS433	4	1240869	1241098
97	9	163124	Confirmed	ARS911.5	9	162936	163302
98	12	450652	Confirmed	ARS1216	12	450485	450726
99	13	865463	Confirmed	ARS1331.5	13	865288	865683
101	13	406255
102	4	316869	predicted-yes	4-316862	4	316662	317095
103	2	741736	Confirmed	ARS224	2	741512	741802
106	4	1166209	Confirmed	ARS432.5	4	1165998	1166221
107	12	614314
108	11	15872	Likely		11	10002	17002
110	9	245872	Confirmed	ARS913.5	9	245694	245932
111	2	137559
112	2	622719	Confirmed	ARS220	2	622625	622894
113	4	73964
114	2	379068	Confirmed	ARS212	2	378434	379194
115	7	485098	Confirmed	ARS719	7	484932	485160
116	16	790011
117	3	271748
118	2	760987	Likely	proARS226	2	760355	761713
119	4	1462114	Confirmed	ARS442	4	1461849	1462161
120	7	1063566	Likely		7	1061998	1064852
121	14	486714
122	12	289413	Confirmed	ARS1212	12	289220	289469
123	4	1302794	Confirmed	ARS435	4	1302579	1302819
124	15	354942	Likely		15	353743	354887
125	11	590957
