# Supplementary material for: A Comprehensive Genome-Wide Map of Autonomously Replicating Sequences in a Naive Genome
Source: PLoS Genet. 2010 May 13;6(5):e1000946. doi: 10.1371/journal.pgen.1000946 (PMC2869322; doi:10.1371/journal.pgen.1000946)
Supplement: Dataset S7 — List of 344 verified and high scoring likely S. cerevisiae intergenic ARSs. The ACS coordinates, strand and score refer to the predicted best match to a 35bp long ACS PWM as explained in the text. An ARS is classified as intergenic based on the center position of this match. ARSs with type "predicted" belong the list of ARSs we predicted based on their high scoring ACS match (Dataset S8) whereas type "seed_Ivan" refers to ARSs we randomly isolated in a screen (Dataset S9). (0.02 MB CSV) [file pgen.1000946.s007.csv]

chrom	ars_start	ars_end	ars_name	ars_type	acs_start	acs_end	strand	score
1	6136	7136	ARS102.5	Confirmed	6515	6549	r	7.92
1	30946	31184	ARS104	Confirmed	31000	31034	f	11.9
1	40716	43300	ARS105	Confirmed	42041	42075	f	8.53
1	70258	70491	ARS106	Confirmed	70402	70436	r	7.52
1	124350	124599	ARS107	Confirmed	124497	124531	r	10.2
1	146703	147690	ARS108	Confirmed	147547	147581	r	8.41
1	159906	160127	ARS109	Confirmed	159949	159983	f	10.3
1	176154	176402	ARS110	Confirmed	176230	176264	f	10
1	214879	215635	ARS111	Confirmed	214996	215030	r	10.5
1	222871	224037	ARS112	Confirmed	223972	224006	r	7.02
2	63186	63421	ARS202	Confirmed	63339	63373	r	12.7
2	93410	93811	ARS203	Confirmed	93463	93497	r	7.58
2	170049	170298	ARS207	Confirmed	170191	170225	r	10.3
2	177529	177877	ARS207.1	Confirmed	177548	177582	r	6.5
2	198193	198434	ARS207.5	Confirmed	198353	198387	r	7.54
2	237644	237879	ARS208	Confirmed	237803	237837	r	11.5
2	254890	255136	ARS209	Confirmed	255015	255049	r	12
2	283015	283913	ARS210.5	Confirmed	283586	283620	f	9.1
2	326099	326335	ARS211	Confirmed	326151	326185	f	11.1
2	378434	379194	ARS212	Confirmed	379063	379097	f	11.3
2	389245	390368	ARS213	Confirmed	389247	389281	r	5.03
2	407831	408064	ARS214	Confirmed	407972	408006	r	9.36
2	417382	418017	ARS215_mod	Confirmed	417580	417614	f	12.8
2	486661	486909	ARS216	Confirmed	486827	486861	r	11.7
2	516805	517805	ARS217	Confirmed	517231	517265	r	10.7
2	591218	591853	ARS219_mod	Confirmed	591416	591450	f	14.3
2	611269	613200	ARS219.5	Confirmed	612057	612091	r	9.41
2	622625	622894	ARS220	Confirmed	622732	622766	r	9.05
2	631934	632246	ARS221	Confirmed	632003	632037	f	11.4
2	675947	676667	ARS221.5	Confirmed	676244	676278	f	9.9
2	704250	704521	ARS222	Confirmed	704296	704330	f	8.02
2	707158	708262	ARS222.5	Confirmed	707446	707480	r	8.34
2	720601	721038	ARS223	Confirmed	720929	720963	r	6.89
2	741512	741802	ARS224	Confirmed	741710	741744	r	12.9
2	757390	757621	ARS225	Confirmed	757440	757474	f	8.51
2	792116	792340	ARS228	Confirmed	792171	792205	f	5.62
2	796259	797162	ARS228.5	Confirmed	796525	796559	f	7.31
2	801930	802617	ARS229	Confirmed	802013	802047	f	9.41
3	11145	11401	ARS301	Confirmed	11252	11286	f	12.8
3	14574	14849	ARS302	Confirmed	14696	14730	f	7.4
3	14870	15213	ARS303	Confirmed	15167	15201	r	8.69
3	15213	16274	ARS320	Confirmed	15293	15327	f	10.2
3	30199	30657	ARS304	Confirmed	30296	30330	r	6.85
3	39158	39706	ARS305	Confirmed	39560	39594	r	11.7
3	74457	74677	ARS306	Confirmed	74516	74550	f	10.1
3	108775	109291	ARS307	Confirmed	108937	108971	r	8.85
3	114314	114933	ARS308	Confirmed	114677	114711	f	7.42
3	131978	132322	ARS309	Confirmed	132035	132069	f	11.2
3	166494	167340	ARS310	Confirmed	166673	166707	r	9.93
3	194256	194505	ARS313	Confirmed	194300	194334	f	11.5
3	197369	197601	ARS314	Confirmed	197520	197554	r	12.8
3	224807	225053	ARS315	Confirmed	224851	224885	f	7.58
3	272844	273088	ARS316	Confirmed	272992	273026	r	8.85
3	294396	295027	ARS318	Confirmed	294812	294846	f	13.4
4	7596	11052	proARS401	Likely	8588	8622	f	11.3
4	15492	15739	ARS403	Confirmed	15650	15684	r	9.23
4	21265	22262	ARS402.5	Confirmed	21730	21764	r	10.2
4	46181	46237	ARS404	Confirmed	46198	46232	r	7.39
4	85945	86177	ARS405	Confirmed	86093	86127	r	10.2
4	100380	101355	ARS405.5	Confirmed	101226	101260	r	8.76
4	123617	123902	ARS406	Confirmed	123763	123797	r	8.43
4	137003	138437	proARS407	Likely	137647	137681	r	9.26
4	212420	212669	ARS409	Confirmed	212562	212596	r	10.7
4	253789	254038	ARS410	Confirmed	253837	253871	f	8.82
4	316662	317095	4-316862	predicted-yes	316860	316894	f	10.9
4	329564	329813	ARS413	Confirmed	329669	329703	f	10.9
4	350835	351804	ARS413.5	Confirmed	351125	351159	r	5.67
4	408070	408312	ARS414	Confirmed	408128	408162	f	7.48
4	462430	462700	ARS416	Confirmed	462573	462607	r	12.1
4	483846	484091	ARS417	Confirmed	484003	484037	r	9.65
4	505336	505578	ARS417.5	Confirmed	505485	505519	r	7.76
4	555224	555461	ARS418	Confirmed	555365	555399	r	8.28
4	567490	567737	ARS419	Confirmed	567578	567612	f	9.42
4	628203	630547	proARS420	Likely	629293	629327	r	8.98
4	639859	640108	ARS421	Confirmed	640030	640064	r	9.29
4	702879	703125	ARS422	Confirmed	702922	702956	f	13
4	748384	748630	ARS422.5	Confirmed	748454	748488	f	10.4
4	753159	753391	ARS423	Confirmed	753301	753335	r	12.6
4	806044	806270	ARS425	Confirmed	806097	806131	f	9.45
4	844597	845593	ARS426.5	Confirmed	845107	845141	f	5.94
4	913780	914029	ARS428	Confirmed	913854	913888	f	12.2
4	921682	921930	ARS429	Confirmed	921734	921768	f	9.39
4	1016624	1016922	ARS430	Confirmed	1016814	1016848	r	9.66
4	1057828	1058076	ARS431	Confirmed	1057885	1057919	f	11.1
4	1109955	1110196	ARS431.5	Confirmed	1110133	1110167	f	5.35
4	1159250	1159499	ARS432	Confirmed	1159429	1159463	r	5.74
4	1165998	1166221	ARS432.5	Confirmed	1166139	1166173	r	12
4	1240869	1241098	ARS433	Confirmed	1240917	1240951	f	10.4
4	1276212	1276440	ARS434	Confirmed	1276275	1276309	f	8.71
4	1302579	1302819	ARS435	Confirmed	1302724	1302758	r	7.2
4	1305246	1306801	proARS436	Likely	1305701	1305735	f	8.04
4	1353494	1353667	ARS437	Confirmed	1353571	1353605	f	6.42
4	1379198	1380752	proARS439	Likely	1379978	1380012	r	9.06
4	1404277	1404512	ARS440	Confirmed	1404320	1404354	f	8.52
4	1447298	1448928	ARS441	Confirmed	1447469	1447503	f	12.1
4	1461849	1462161	ARS442	Confirmed	1462045	1462079	f	10.1
4	1486905	1487149	ARS446	Confirmed	1487060	1487094	r	10.3
4	1501448	1504702	proARS447	Likely	1502756	1502790	r	11.2
5	8786	10019	ARS504	Confirmed	9665	9699	f	4.23
5	59282	59516	ARS507	Confirmed	59438	59472	r	10.8
5	93977	94218	ARS508	Confirmed	94053	94087	f	10.1
5	145539	145782	ARS510	Confirmed	145682	145716	r	10
5	173636	173874	ARS511	Confirmed	173776	173810	r	12
5	192493	192926	5-192693	predicted-yes	192691	192725	f	10.1
5	212381	212630	ARS512	Confirmed	212452	212486	f	6.9
5	275573	278877		Likely	278145	278179	r	10.1
5	287504	287750	ARS514	Confirmed	287563	287597	f	13.2
5	316043	317307		Likely	316595	316629	r	9.03
5	353504	353751	ARS516	Confirmed	353580	353614	f	11.9
5	406747	406949	ARS517	Confirmed	406871	406905	r	6.11
5	438929	439178	ARS518	Confirmed	439070	439104	r	10.9
5	442412	442731	ARS519	Confirmed	442498	442532	f	8.44
5	498417	499343	ARS520	Confirmed	498882	498916	f	13.2
5	520767	521025	ARS521	Confirmed	520867	520901	f	7.05
5	549560	549809	ARS522	Confirmed	549650	549684	r	10.3
6	12174	13028	ARS600.2	Confirmed	12790	12824	r	6.66
6	18682	19864	ARS600.3	Confirmed	19101	19135	r	6.26
6	19669	20826	ARS600.4	Confirmed	19807	19841	f	5.19
6	32666	33247	ARS602	Confirmed	32941	32975	r	11.7
6	68690	68869	ARS603	Confirmed	68822	68856	f	10.4
6	104456	104695	ARS603.1	Confirmed	104621	104655	f	5.19
6	118631	118952	ARS603.5	Confirmed	118650	118684	f	5.16
6	167606	168041	ARS606	Confirmed	167700	167734	r	11.2
6	199382	199493	ARS607	Confirmed	199399	199433	f	11.5
6	216344	216692	ARS608	Confirmed	216467	216501	f	8.26
6	253316	253800	ARS608.5	Confirmed	253429	253463	r	6.81
6	256263	256418	ARS609	Confirmed	256343	256377	r	11.7
7	15327	19624		Likely	18562	18596	r	8.07
7	64279	64528	ARS702	Confirmed	64426	64460	r	11.2
7	112080	112319	ARS704	Confirmed	112124	112158	f	9.09
7	117471	117955	ARS706	Confirmed	117659	117693	r	7.54
7	163180	163447	ARS707	Confirmed	163237	163271	f	11.3
7	203917	204159	ARS710	Confirmed	203973	204007	f	7.02
7	240393	242127	proARS712	Likely	241181	241215	f	8.65
7	285951	286246	ARS714	Confirmed	286005	286039	f	11.2
7	352695	352917	ARS716	Confirmed	352833	352867	r	12.2
7	388658	388892	ARS717	Confirmed	388816	388850	r	9.36
7	421093	421342	ARS718	Confirmed	421252	421286	r	9.4
7	484932	485160	ARS719	Confirmed	485082	485116	r	14
7	508729	508978	ARS720	Confirmed	508877	508911	r	12.1
7	568490	568738	ARS721	Confirmed	568630	568664	r	7.76
7	574622	574916	ARS722	Confirmed	574699	574733	f	11.1
7	659809	660054	ARS727	Confirmed	659970	660004	r	13.2
7	715273	715556	ARS728	Confirmed	715313	715347	f	13.8
7	777967	778216	ARS729	Confirmed	778013	778047	f	10.3
7	834492	834736	ARS731	Confirmed	834635	834669	r	6.7
7	888350	888599	ARS731.5	Confirmed	888412	888446	f	12.6
7	977730	977979	ARS733	Confirmed	977868	977902	r	8.06
7	999448	999695	ARS734	Confirmed	999502	999536	f	8.39
7	1061998	1064852		Likely	1063502	1063536	f	9.34
8	7534	7782	ARS802	Confirmed	7723	7757	r	12.9
8	45113	47112	proARS804	Likely	45762	45796	r	10.1
8	64255	64489	ARS805	Confirmed	64297	64331	f	10.1
8	94759	95192	8-94959	predicted-barely	94957	94991	f	11.3
8	133347	133591	ARS807	Confirmed	133498	133532	r	13.5
8	168531	168773	ARS809	Confirmed	168638	168672	r	9.67
8	245719	245968	ARS813	Confirmed	245787	245821	f	10.5
8	358953	360647	proARS816	Likely	359682	359716	r	9.95
8	392148	392391	ARS818	Confirmed	392217	392251	r	11.3
8	447619	447853	ARS820	Confirmed	447761	447795	r	15
8	501751	501992	ARS822	Confirmed	501914	501948	r	9.58
8	520016	520630	303-30-1.seq	seed_Ivan	520361	520395	r	9.14
9	30065	31646		Likely	30631	30665	f	8.57
9	32509	34859	proARS905	Likely	33452	33486	r	8.47
9	105821	106048	ARS909	Confirmed	105935	105969	r	11.8
9	136094	136335	ARS911	Confirmed	136256	136290	r	6.96
9	162936	163302	ARS911.5	Confirmed	163100	163134	r	7.62
9	175034	175355	ARS912	Confirmed	175168	175202	f	10.1
9	214675	214826	ARS913	Confirmed	214730	214764	f	10.1
9	245694	245932	ARS913.5	Confirmed	245848	245882	r	14.9
9	247579	247800	ARS914	Confirmed	247720	247754	r	13.3
9	341853	342096	ARS919	Confirmed	341997	342031	r	9.39
9	357156	357393	ARS920	Confirmed	357220	357254	f	7.5
9	411817	412053	ARS922	Confirmed	411969	412003	r	10.6
9	431783	434257		Likely	432626	432660	f	8.46
10	16123	16762	ARS1003	Confirmed	16263	16297	f	6.59
10	23661	24158	ARS1004	Confirmed	23918	23952	f	9.85
10	67467	67949	ARS1005	Confirmed	67661	67695	f	6.79
10	99359	99796	ARS1006	Confirmed	99585	99619	r	11.9
10	113226	113828	ARS1007	Confirmed	113712	113746	r	9.26
10	161435	161860	ARS1007.5	Confirmed	161438	161472	f	8.02
10	167433	174433		Likely	172414	172448	r	8.21
10	203729	204614	ARS1008	Confirmed	204209	204243	r	9.93
10	228248	228740	ARS1009	Confirmed	228543	228577	r	9.86
10	298471	298952	ARS1010	Confirmed	298754	298788	r	5.27
10	336976	337225	ARS1011	Confirmed	337046	337080	f	12.1
10	374575	374818	ARS1012	Confirmed	374633	374667	f	9.99
10	375401	375923	ARS1013	Confirmed	375603	375637	f	5.61
10	416888	417134	ARS1014	Confirmed	417058	417092	r	12.1
10	442248	442658	ARS1015	Confirmed	442392	442426	r	11.7
10	454276	455248	ARS1016	Confirmed	455066	455100	r	6.63
10	540239	540474	ARS1018	Confirmed	540300	540334	f	10.9
10	609000	609750	ARS1018.5	Confirmed	609032	609066	f	8.86
10	612542	612975	ARS1019	Confirmed	612741	612775	r	13.1
10	654069	654309	ARS1020	Confirmed	654213	654247	r	11.1
10	683328	683817	ARS1021	Confirmed	683704	683738	f	11.4
10	711590	711837	ARS1022	Confirmed	711659	711693	f	8.68
10	736728	736970	ARS1024	Confirmed	736873	736907	r	11.3
11	10002	17002		Likely	15936	15970	f	8.2
11	55670	55917	ARS1103	Confirmed	55835	55869	r	8.91
11	152934	153173	ARS1106	Confirmed	153090	153124	r	10.3
11	196038	196284	ARS1106.3	Confirmed	196182	196216	r	9.72
11	213080	213385	ARS1106.7	Confirmed	213277	213311	r	12
11	301463	303017		Likely	302275	302309	f	9.55
11	329322	329571	ARS1109	Confirmed	329468	329502	r	11.6
11	388607	388902	ARS1112	Confirmed	388660	388694	f	12.6
11	416822	417055	ARS1113	Confirmed	416876	416910	f	8.69
11	447657	447892	ARS1114	Confirmed	447805	447839	r	11
11	454453	459197	ARS1114.5	Confirmed	458115	458149	r	9.04
11	516653	516902	ARS1116	Confirmed	516678	516712	f	11.4
11	581468	581706	ARS1118	Confirmed	581530	581564	f	12.8
11	611874	612107	ARS1120	Confirmed	612014	612048	r	8.72
11	642355	642602	ARS1123	Confirmed	642410	642444	f	11.8
12	28749	32505	proARS1202	Likely	31702	31736	f	10.8
12	91417	91659	ARS1206	Confirmed	91464	91498	f	11.4
12	150914	151421	ARS1208	Confirmed	151289	151323	r	10.8
12	156646	156883	ARS1209	Confirmed	156698	156732	f	8.3
12	222410	222792	303-4-1.seq	seed_Ivan	222476	222510	r	7.89
12	231179	231422	ARS1211	Confirmed	231248	231282	f	8.52
12	243527	243960	12-243727	predicted-yes	243725	243759	f	15.3
12	289220	289469	ARS1212	Confirmed	289390	289424	r	4.81
12	343577	344033	303-8-1.seq	seed_Ivan	343853	343887	f	5.19
12	373156	373400	ARS1213	Confirmed	373297	373331	r	9.88
12	412668	412897	ARS1215	Confirmed	412822	412856	r	13.5
12	450485	450726	ARS1216	Confirmed	450504	450538	f	10.3
12	458826	459141	ARS1216.5	Confirmed	459060	459094	r	12.1
12	512868	513117	ARS1217	Confirmed	513054	513088	r	10.3
12	602938	603155	ARS1218	Confirmed	603078	603112	r	10.1
12	622103	623937	proARS1219	Likely	622841	622875	f	10.3
12	659823	660072	ARS1220	Confirmed	659890	659924	f	10.9
12	744942	745179	ARS1223	Confirmed	745084	745118	r	9.11
12	794020	794269	ARS1226	Confirmed	794176	794210	r	11.3
12	888569	888810	ARS1227.5	Confirmed	888709	888743	r	11.3
12	927043	929292	proARS1229	Likely	928283	928317	f	9.04
12	947123	949407	proARS1231	Likely	948035	948069	f	9.36
12	1007180	1007470	ARS1232	Confirmed	1007233	1007267	f	11.4
12	1013789	1014017	ARS1233	Confirmed	1013829	1013863	r	6.34
12	1023967	1024207	ARS1234	Confirmed	1024120	1024154	r	9.27
12	1042798	1043952		Likely	1043581	1043615	r	9.29
12	1059486	1059919	12-1059686	predicted-yes	1059686	1059720	r	12
13	31687	31935	ARS1303	Confirmed	31764	31798	f	10
13	39922	40355	13-40122	predicted-yes	40122	40156	r	10.6
13	94216	94463	ARS1305	Confirmed	94359	94393	r	7.7
13	137299	137548	ARS1307	Confirmed	137319	137353	f	10.9
13	158846	159279	13-159046	predicted-yes	159044	159078	f	12.3
13	183793	184037	ARS1308	Confirmed	183842	183876	r	9.62
13	263062	263296	ARS1309	Confirmed	263124	263158	f	7.73
13	286782	287067	ARS1310	Confirmed	286914	286948	r	8.9
13	289203	290548	proARS1311	Likely	290343	290377	r	8.8
13	370976	371221	ARS1312	Confirmed	371017	371051	f	10.1
13	468177	468468	ARS1316	Confirmed	468234	468268	f	9.07
13	480233	483637		Likely	480500	480534	r	8.33
13	503346	504087	303-38-1.seq	seed_Ivan	503611	503645	r	9.37
13	535595	535843	ARS1320	Confirmed	535738	535772	r	13.2
13	554392	554750	303-19-1.seq	seed_Ivan	554582	554616	r	10.3
13	634479	634714	ARS1324	Confirmed	634518	634552	f	8.76
13	649307	649551	ARS1325	Confirmed	649359	649393	f	12.3
13	758222	758470	ARS1327	Confirmed	758385	758419	r	7.62
13	772629	772878	ARS1328	Confirmed	772674	772708	f	5.86
13	805116	805338	ARS1329	Confirmed	805160	805194	f	11.9
13	815341	815567	ARS1330	Confirmed	815389	815423	f	11.8
13	836823	838167	proARS1331	Likely	837489	837523	r	9.72
13	877553	879907		Likely	878718	878752	f	8.73
13	897804	898040	ARS1332	Confirmed	897945	897979	r	9.89
14	28467	28699	ARS1405	Confirmed	28622	28656	r	9.53
14	61597	61894	ARS1406	Confirmed	61825	61859	r	10.6
14	89528	89802	ARS1407	Confirmed	89723	89757	r	10.8
14	125623	127807	proARS1410	Likely	126763	126797	r	9.54
14	169566	169804	ARS1411	Confirmed	169716	169750	r	9.98
14	196055	196291	ARS1412	Confirmed	196193	196227	r	10.4
14	250259	250506	ARS1413	Confirmed	250461	250495	r	6.58
14	279875	280108	ARS1414	Confirmed	280031	280065	r	9.09
14	321917	322210	ARS1415	Confirmed	321998	322032	f	11.2
14	342963	344117		Likely	343551	343585	r	10.9
14	348469	355469		Likely	352685	352719	f	8.44
14	412263	412493	ARS1417	Confirmed	412407	412441	r	5.51
14	449343	449588	ARS1419	Confirmed	449502	449536	r	11.1
14	498987	499232	ARS1420	Confirmed	499035	499069	f	8.51
14	545966	546201	ARS1421	Confirmed	546114	546148	r	11.5
14	561106	561384	ARS1422	Confirmed	561295	561329	r	9.81
14	609458	609706	ARS1424	Confirmed	609530	609564	f	11.4
14	635660	635901	ARS1426	Confirmed	635799	635833	r	11.4
14	691482	691727	ARS1427	Confirmed	691646	691680	r	7.24
14	737003	740237		Likely	738712	738746	f	8.89
14	763353	765237	proARS1429	Likely	764321	764355	r	8.76
15	9761	12672	proARS1504	Likely	11010	11044	f	8.76
15	35667	35903	ARS1506.5	Confirmed	35711	35745	f	9.94
15	85195	85444	ARS1508	Confirmed	85328	85362	r	9.88
15	113843	114084	ARS1509	Confirmed	113892	113926	f	9.82
15	128922	130182	303-7-1.seq	seed_Ivan	129025	129059	f	6.1
15	154972	155462	ARS1509.5	Confirmed	155243	155277	r	9.22
15	166974	167220	ARS1510	Confirmed	167000	167034	f	12.4
15	277529	277778	ARS1511	Confirmed	277701	277735	r	11.4
15	337279	337528	ARS1513	Confirmed	337452	337486	r	11.9
15	353743	354887		Likely	354606	354640	f	10.5
15	436732	436966	ARS1513.5	Confirmed	436837	436871	r	10
15	489645	490129	ARS1514	Confirmed	489832	489866	f	8.95
15	496203	498207		Likely	497385	497419	r	8.83
15	566409	566643	ARS1516	Confirmed	566566	566600	r	9.56
15	600885	600960	ARS1517	Confirmed	600906	600940	r	6.97
15	656632	656876	ARS1519	Confirmed	656699	656733	f	8.12
15	680823	683197	proARS1520	Likely	681334	681368	r	9.96
15	729739	729969	ARS1521	Confirmed	729793	729827	f	9.41
15	766617	766862	ARS1523	Confirmed	766687	766721	f	8.06
15	783344	783563	ARS1524	Confirmed	783384	783418	f	11.8
15	874190	874434	ARS1526	Confirmed	874337	874371	r	7.11
15	908288	908537	ARS1528	Confirmed	908304	908338	f	12.7
15	981454	981690	ARS1529	Confirmed	981502	981536	f	7.98
15	1053490	1053901	ARS1529.5	Confirmed	1053690	1053724	f	10.6
16	12290	13227	ARS1602	Confirmed	12986	13020	r	8.99
16	42976	43212	ARS1604	Confirmed	43131	43165	r	12.8
16	73038	73283	ARS1605	Confirmed	73173	73207	r	7.94
16	116505	116765	ARS1607	Confirmed	116591	116625	f	11.8
16	161693	163447	proARS1608	Likely	162469	162503	f	8.51
16	189963	191457		Likely	191292	191326	r	8.61
16	210589	211022	16-210789	predicted-yes	210789	210823	r	10.8
16	289483	289704	ARS1614	Confirmed	289528	289562	f	11.8
16	316743	318397	proARS1616	Likely	317536	317570	r	8.61
16	331043	332607	proARS1617	Likely	331782	331816	f	8.18
16	384536	384784	ARS1618	Confirmed	384590	384624	f	11
16	414032	416072	ARS1618.5	Confirmed	415657	415691	r	6.34
16	418132	418359	ARS1619	Confirmed	418176	418210	f	10.1
16	439113	441372		Likely	441203	441237	f	11.6
16	456557	456805	ARS1620.5	Confirmed	456727	456761	r	10.7
16	511619	511940	ARS1621	Confirmed	511702	511736	f	11.8
16	552403	554287		Likely	553465	553499	r	8.04
16	563822	564061	ARS1622	Confirmed	563875	563909	f	8.03
16	565046	565289	ARS1622.5	Confirmed	565113	565147	f	8.32
16	583493	585147		Likely	584380	584414	r	10.6
16	633868	634117	ARS1623	Confirmed	633919	633953	f	7.91
16	684383	684632	ARS1624	Confirmed	684403	684437	f	9.78
16	695432	695681	ARS1625	Confirmed	695463	695497	f	13
16	749094	749341	ARS1626	Confirmed	749115	749149	f	10.2
16	776921	777152	ARS1626.5	Confirmed	777063	777097	r	12
16	819153	819393	ARS1627	Confirmed	819308	819342	r	12.4
16	842646	842894	ARS1628	Confirmed	842844	842878	r	7.63
16	932976	933223	ARS1631	Confirmed	933133	933167	r	12
2	28933	29152	ARS201.5	Confirmed	28983	29017	f	10.9
2	142868	144016	ARS206	Confirmed	143676	143710	r	9.85
3	292524	292826	ARS317	Confirmed	292648	292682	r	15.5
4	1381291	1388291		Likely	1385349	1385383	r	8.01
7	6261	8789		Likely	7916	7950	r	9.36
10	459029	459588	ARS1017	Confirmed	459418	459452	r	5.56
16	880854	881102	ARS1630	Confirmed	880903	880937	f	12.9
