# Supplementary material for: A Comprehensive Genome-Wide Map of Autonomously Replicating Sequences in a Naive Genome
Source: PLoS Genet. 2010 May 13;6(5):e1000946. doi: 10.1371/journal.pgen.1000946 (PMC2869322; doi:10.1371/journal.pgen.1000946)
Supplement: Dataset S10 — List of 54 "excluded" regions that were avoided in the prediction process. These consist of two large families of nearly identical ARSs: subtelomeric X-ARS and an ARS family which is telomeric to it (see text above), as well as a few other pairs of nearly identical ARSs of which one ARS from each pair was excluded (see 'reason' column). The last 5 columns are taken from OriDB based on matching coordinates. (0.01 MB CSV) [file pgen.1000946.s010.csv]

chrom	start	end	strand	reason	ars_type	ars_name	chrom	ars_start	ars_end
1	341	1415	+	telomeric	confirmed	ARS102	1	650	1791
1	229400	229891	-	telomeric
2	6143	7218	+	telomeric	confirmed	ARS201	2	6123	7127
2	812041	812796	-	telomeric
3	644	1178	+	telomeric	confirmed	ARS300	3	837	1551
3	315623	316228	-	telomeric	confirmed	ARS319	3	315346	316232
4	1523988	1525066	-	telomeric	Likely	proARS449	4	1522298	1526152
5	569450	570051	-	telomeric	confirmed	ARS523	5	569020	570085
5	6404	6767	+	telomeric	confirmed	ARS503	5	6464	7230
6	5125	5824	+	telomeric	confirmed	ARS600.1	6	5435	6155
7	322	862	+	telomeric
7	1083345	1084092	-	telomeric	confirmed	ARS131a	7	1082959	1084336
8	5086	5796	+	telomeric	confirmed	ARS131n	8	5158	6168
8	556135	556567	-	telomeric	confirmed	ARS824	8	555996	556327
9	7326	8398	+	telomeric	Likely	proARS902	9	6794	9748
9	438771	439526	-	telomeric	Likely		9	437553	439847
10	7309	8381	+	telomeric	confirmed	ARS1002	10	7444	7943
10	744633	745052	-	telomeric	confirmed	ARS1025	10	744102	744703
11	351	1419	+	telomeric	Likely	proARS1101	11	23	2746
11	665298	665989	-	telomeric	Likely	proARS1124	11	658278	666417
12	11630	12696	+	telomeric	Likely	proARS1201	12	10642	13971
12	1063662	1064739	-	telomeric	Likely	proARS1236	12	1062398	1065752
13	923536	924000	-	telomeric	Likely	proARS1335	13	922023	924397
13	5879	6634	+	telomeric	Likely	proARS1301	13	4983	7702
14	782662	783731	-	telomeric	Likely	proARS1430	14	781453	784287
14	6968	7721	+	telomeric	Likely	proARS1402	14	6282	10914
15	1083719	1084328	-	telomeric	Likely	proARS1530	15	1077498	1085252
15	393	1000	+	telomeric	Likely	proARS1503	15	23	2646
16	6811	7420	+	telomeric	confirmed	ARS1601	16	6778	8439
16	942424	942803	-	telomeric	Likely	proARS1632	16	940923	943157
9	15915	16909	+	ARS1003 duplicate	Likely	proARS904	9	15901	19066
12	467455	468853	+	ARS1216.5 duplicate
4	1531661	1531914	r	new telomeric
5	1	294	f	new telomeric
5	576489	576869	r	new telomeric
7	1090564	1090944	r	new telomeric	Likely		7	1089548	1090902
8	43	475	f	new telomeric
8	562012	562444	r	new telomeric
12	81	513	f	new telomeric	Likely		12	23	2077
12	5718	6150	f	new telomeric	Likely		12	5107	7993
12	1071201	1071633	r	new telomeric	Likely	proARS1237	12	1070198	1071952
12	1077863	1078173	r	new telomeric
13	59	491	f	new telomeric	Likely		13	23	1261
14	1	401	f	new telomeric	Likely		14	50	2241
15	1090826	1091258	r	new telomeric	Likely		15	1089998	1091252
16	1	310	f	new telomeric
16	947664	948060	r	new telomeric
9	85	517	f	new telomeric
10	64	577	f	new telomeric	confirmed	ARS1001	10	64	577
10	729677	730208		ARS1023 duplicates ARS403	confirmed	ARS1023	10	729677	730208
8	535403	535836		predicted-yes duplicates ARS111	Likely		8	534753	537517
13	918073	919137		duplicates ARS1602	Likely	proARS1333	13	918073	919137
8	504563	505207		duplicates likely (no name) 10-701663	Likely		8	504563	505207
14	13998	16375		proARS1404 uplicates ARS600.2	Likely	proARS1404	14	13998	16375
