# Supplementary material for: A Comprehensive Genome-Wide Map of Autonomously Replicating Sequences in a Naive Genome
Source: PLoS Genet. 2010 May 13;6(5):e1000946. doi: 10.1371/journal.pgen.1000946 (PMC2869322; doi:10.1371/journal.pgen.1000946)
Supplement: Dataset S11 — Newly identified and better localized S. cerevisiae ARSs. The first ARS was identified through a random screen while the other nine through high scoring ACS matches followed by verification of the flanking segments. Of these nine, two are completely new while seven other offer verification and localized versions of more loosely defined likely ARSs. Note that 6 additional likely OriDB ARSs were verified in our random screen but they are not as compact as the predicted ones included here (Dataset S9). (0.01 MB TXT) [file pgen.1000946.s011.txt]

ars_name	chrom	ars_start	ars_end	comment
303-7-1	15	128922	130182	novel, isolated in initial screen, located between confirmed ARSs ARS1509 & ARS1509.5, predicted ACS 129297:129313
5-192693	5	192493	192926	novel, between confirmed ARSs ARS511 & ARS512
8-94959	8	94759	95192	novel, between confirmed ARSs ARS805 & ARS807
4-316862	4	316662	317095	coincides with Likely proARS412 4:315773-318097 (2325)
12-243727	12	243527	243960	coincides with Likely 12:242693-246032 (3340)
12-1059686	12	1059486	1059919	coincides with Likely proARS1235 12:1058848-1060802 (1955)
13-40122	13	39922	40355	coincides with Likely proARS1304 13:38724-40444 (1721)
13-159046	13	158846	159279	coincides with Likely 13:158563-159797 (1235)
16-210789	16	210589	211022	coincides with Likely proARS1609 16:210143-211437 (1295)
8-535603	8	535403	535836	coincides with Likely 8:534753-537517 (2765) but also duplicates ARS111
